# Supplementary material for: The Influence of Carbohydrates on the Virulence Potential of Klebsiella variicola Isolates
Source: Int J Microbiol. 2025 Sep 24;2025:5403408. doi: 10.1155/ijm/5403408 (PMC12488308; doi:10.1155/ijm/5403408)
Supplement: Supporting Information — Additional supporting information can be found online in the Supporting Information section. Growth curve and biofilm production by Klebsiella variicola isolates. The growth curve was determined by OD600nm quantification during incubation of the isolates at 37°C in broth containing specific carbohydrates as the unique carbon source (glucose, fructose, galactose, lactose, maltose, mannose, or sorbitol) for 24 h. Parameters such as growth rate (μ) and generation time (g) were determined as follows: μ = ln(OD2) − ln(OD1)/t2 − t1 where OD2 is the OD600nm value at 8 h determined as the mid log phase time and OD1 is the OD600nm value at 0 h, t2 is the time of 8 h and t1 is 0 h, and generation time g = ln(2)/μ. The biofilm production was determined by OD600nm quantified after the incubation of the isolates at 37°C in polystyrene plates containing specific carbohydrates as the unique carbon source (galactose, maltose, glucose, or sorbitol) for 5 days. [file 5403408.f1.xlsx]

## Sheet: Biofilm production
HMV										KV15
	M9 (1X) + D-Glicose (2%)		M9 (1X) + D-Sorbitol (2%)		M9 (1X) + D-Maltose (2%)		M9 (1X) + D-Galactose (2%)				M9 (1X) + D-Glicose (2%)		M9 (1X) + D-Sorbitol (2%)		M9 (1X) + D-Maltose (2%)		M9 (1X) + D-Galactose (2%)
Strain	Blank	Endpoint	Blank	Endpoint	Blank	Endpoint	Blank	Endpoint		Strain	Blank	Endpoint	Blank	Endpoint	Blank	Endpoint	Blank	Endpoint
HMV	0.172	0.3	0.047	0.13	0.0887	0.218	0.1141	0.114		KV 57	0.172	3.8078	0.047	4	0.0887	4	0.1141	4
HMV	0.191	0.308	0.047	0.102	0.0922	0.137	0.1329	0.133		KV 57	0.191	3.6115	0.047	4	0.0922	4	0.1329	4
HMV	0.148	0.259	0.047	0.122	0.0922	0.24	0.1854	0.219		KV 57	0.148	2.6998	0.047	4	0.0922	4	0.1854	4
HMV	0.111	0.142	0.116	0.167	0.1623	0.154	0.152	0.114		KV 57	0.111	3.2288	0.116	4	0.1623	4	0.152	4
HMV	0.117	0.115	0.11	0.156	0.1623	0.18	0.153	0.103		KV 57	0.117	4	0.11	4	0.1623	4	0.153	4
HMV	0.135	0.076	0.151	0.097	0.1618	0.127	0.145	0.094		KV 57	0.135	2.986	0.151	4	0.1618	4	0.145	3.778
HMV	0.1049	0.135	0.279	0.117	0.116	0.236	0.116	0.235		KV 57	0.1049	3.689	0.279	4	0.116	4	0.116	4
HMV	0.0993	0.157	0.257	0.118	0.1117	0.154	0.1117	0.144		KV 57	0.0993	4	0.257	3.8666	0.1117	4	0.1117	4
HMV	0.0986	0.161	0.213	0.143	0.1543	0.48	0.1543	0.135		KV 57	0.0986	3.347	0.213	3.962	0.1543	4	0.1543	4
arithmetic mean	0.130756	0.183667	0.140778	0.128	0.126833	0.214	0.140489	0.143444		arithmetic mean	0.130756	3.48554	0.140778	3.98096	0.126833	4	0.140489	3.97533
Standard deviation	0.0333866	0.0838928	0.0907452	0.0235266	0.0329627	0.108274	0.0242374	0.0501077		Standard deviation	0.0333866	0.453113	0.0907452	0.0446869	0.0329627	0	0.0242374	0.074
KV35										kv57
	M9 (1X) + D-Glicose (2%)		M9 (1X) + D-Sorbitol (2%)		M9 (1X) + D-Maltose (2%)		M9 (1X) + D-Galactose (2%)				M9 (1X) + D-Glicose (2%)		M9 (1X) + D-Sorbitol (2%)		M9 (1X) + D-Maltose (2%)		M9 (1X) + D-Galactose (2%)
Strain	Blank	Endpoint	Blank	Endpoint	Blank	Endpoint	Blank	Endpoint		Strain	Blank	Endpoint	Blank	Endpoint	Blank	Endpoint	Blank	Endpoint
KV 35	0.172	4	0.047	4	0.0887	3.895	0.1141	4		KV57	0.078	4	0.392	4	0.186	4	0.244	4
KV 36	0.191	2.829	0.047	4	0.0922	4	0.1329	4		KV57	0.152	4	0.102	3.673	0.258	3.895	0.11	4
KV 37	0.148	4	0.047	3.673	0.0922	4	0.1854	4		KV57	0.125	2.829	0.124	4	0.116	4	0.114	4
KV 38	0.111	3.851	0.116	4	0.1623	4	0.152	4		KV57	0.11	4	0.116	4	0.112	4	0.132	4
KV 39	0.117	4	0.11	4	0.1623	4	0.153	4		KV57	0.135	4	0.138	4	0.154	4	0.185	4
KV 40	0.135	4	0.151	4	0.1618	4	0.145	4		KV57	0.097	3.851	0.15	4	0.116	4	0.116	4
KV 41	0.1049	4	0.279	4	0.116	4	0.116	4		KV57	0.12	3.445	0.097	4	0.119	4	0.111	4
KV 42	0.0993	3.445	0.257	4	0.1117	4	0.1117	2.17		KV57	0.089	4	0.109	4	0.13	4	0.154	2.17
KV 43	0.0986	3.102	0.213	4	0.1543	4	0.1543	2.759		KV57	0.143	3.102	0.131	4	0.133	4	0.15	2.759
arithmetic mean	0.130756	3.69189	0.140778	3.96367	0.126833	3.98833	0.140489	3.65878		arithmetic mean	0.143	3.102	0.131	4	0.133	4	0.15	2.759
Standard deviation	0.0333866	0.454626	0.0907452	0.109	0.0329627	0.035	0.0242374	0.692918		Standard deviation	0.0251252	0.454626	0.0919823	0.109	0.0478368	0.035	0.044505	0.692918

## Sheet: Growth curve
KV35						KV57						KV15
Substrate	(N0)	(Nt)	(µ, h⁻¹)	(g, h)		Substrate	(N0)	(Nt)	(µ, h⁻¹)	(g, h)		Substrate	(N0)	(Nt)	(µ, h⁻¹)	(g, h)
Lactose	0.1074	0.4186	0.151	4.58		Lactose	0.0825	0.3719	0.167	4.14		Lactose	0.1071	0.3902	0.143	4.84
Lactose	0.1093	0.4149	0.148	4.68		Lactose	0.0883	0.3698	0.159	4.35		Lactose	0.1184	0.3884	0.132	5.25
Lactose	0.1168	0.4309	0.145	4.77		Lactose	0.1018	0.3786	0.145	4.77		Lactose	0.1184	0.4128	0.138	5.02
Fructose	0.0652	0.604	0.247	2.8		Fructose	0.0699	0.5684	0.232	2.98		Fructose	0.0884	0.6376	0.219	3.16
Fructose	0.0743	0.6153	0.234	2.96		Fructose	0.0711	0.574	0.232	2.98		Fructose	0.0854	0.5806	0.213	3.25
Fructose	0.0714	0.5634	0.229	3.02		Fructose	0.072	0.5743	0.23	3.01		Fructose	0.0887	0.6062	0.213	3.25
Sorbitol	0.0648	0.4336	0.211	3.28		Sorbitol	0.0797	0.4964	0.203	3.41		Sorbitol	0.0948	0.5004	0.184	3.76
Sorbitol	0.0718	0.4177	0.195	3.55		Sorbitol	0.0767	0.489	0.205	3.38		Sorbitol	0.1123	0.5356	0.173	4
Sorbitol	0.0635	0.441	0.215	3.22		Sorbitol	0.0624	0.4405	0.217	3.19		Sorbitol	0.1046	0.5078	0.175	3.96
LB	0.1035	0.3067	0.12	5.77		LB	0.1443	0.5702	0.152	4.55		LB	0.1322	0.5678	0.162	4.27
LB	0.1055	0.332	0.127	5.45		LB	0.151	0.6003	0.153	4.53		LB	0.1361	0.6896	0.18	3.85
LB	0.1042	0.3604	0.137	5.05		LB	0.1448	0.6003	0.158	4.38		LB	0.1364	0.723	0.185	3.74
Maltose	0.195	0.4907	0.102	6.79		Maltose	0.1352	0.4373	0.13	5.33		Maltose	0.1242	0.4169	0.134	5.17
Maltose	0.1905	0.4861	0.104	6.66		Maltose	0.1309	0.3882	0.115	6.02		Maltose	0.1211	0.4069	0.134	5.17
Maltose	0.1883	0.4781	0.103	6.72		Maltose	0.1371	0.4483	0.131	5.29		Maltose	0.1289	0.4347	0.135	5.13
Galactose	0.115	0.555	0.174	3.98		Galactose	0.088	0.498	0.192	3.6		Galactose	0.11	0.55	0.178	3.89
Galactose	0.125	0.565	0.168	4.12		Galactose	0.092	0.502	0.188	3.68		Galactose	0.12	0.56	0.171	4.05
Galactose	0.12	0.56	0.171	4.05		Galactose	0.09	0.5	0.19	3.64		Galactose	0.13	0.57	0.164	4.22
M9	0.058	0.187	0.13	5.33		M9	0.058	0.225	0.15	4.62		M9	0.059	0.2	0.135	5.13
M9	0.062	0.192	0.125	5.54		M9	0.061	0.235	0.149	4.65		M9	0.061	0.22	0.142	4.88
M9	0.06	0.191	0.128	5.41		M9	0.061	0.23	0.147	4.71		M9	0.06	0.21	0.139	4.22
Glucose	0.1336	0.7056	0.184	3.76		Glucose	0.0901	0.5216	0.195	3.55		Glucose	0.1342	0.5878	0.164	4.22
Glucose	0.1317	0.7287	0.189	3.66		Glucose	0.0942	0.5133	0.188	3.68		Glucose	0.1551	0.5949	0.149	4.65
Glucose	0.1309	0.7015	0.186	3.72		Glucose	0.1006	0.503	0.178	3.89		Glucose	0.1382	0.5702	0.157	4.41
Mannose	0.1923	0.3808	0.075	9.24		Mannose	0.2649	0.3874	0.042	16.5		Mannose	0.2456	0.3924	0.052	13.32
Mannose	0.2512	0.3654	0.041	16.9		Mannose	0.259	0.392	0.046	15		Mannose	0.2528	0.3983	0.053	13.07
Mannose	0.2894	0.3964	0.035	19.8		Mannose	0.2534	0.3942	0.049	14.1		Mannose	0.2679	0.0461	0.037	18.72
